# Supplementary material for: Is Uric Acid a Missing Link between Previous Gestational Diabetes Mellitus and the Development of Type 2 Diabetes at a Later Time of Life?
Source: PLoS One. 2016 May 11;11(5):e0154921. doi: 10.1371/journal.pone.0154921 (PMC4864200; doi:10.1371/journal.pone.0154921)
Supplement: S1 File — (XLSX) [file pone.0154921.s001.xlsx]

## Sheet: pGDM-NTG-NW
Lp.	Age	BMI	WHR	fat mass	thin mass	GLUC 0	GLUC 60	GLUC 120	HbA1c	CHOL	HDL	LDL	TRG	UA	kreat-S	INS 0	INS 60	INS 120
1	37.2	22.5	0.87	17	40.6	94	124	107	5.6	296	145	137	67	3.8	0.67	6.2	22.2	21.8
2	36.1	20.2	0.76	14	44.4	88	100	82	5.4	173	79	86	42	3.2	0.73	5.1	39.7	21.2
3	46.7	23.6	0.92	19	40	97	117	101	5.6	226	66	142	89	6.2	0.7	10.8	102	60
4	37	19.9	0.77	15	37.2	97	117	101	5.5	162	97	49	82	4.1	0.81	11.3	53.8	95.1
5	28.9	19.6	0.79	10.6	42.2	86	115	94	5.5	146	85	50	53	4	0.67	10.8	88.2	21.6
6	26.7	24.9	0.96	22.6	45.2	88	194	101	5.3	180	103	64	65	4.8	0.8	10.4	92.7	52.3
7	47.4	24.3	0.85	16	40.8	83	98	86	5.2	175	68	96	56	3.2	0.7	2.9	62.9	37
8	27	20	0.86	10.6	38.8	84	112	69	5.2	160	76	66	90	4	0.69	8.2	40.7	12.4
9	28.5	22.1	0.9	13.8	40	98	138	126	5.2	141	63	65	63	2.6	0.53	12.4	39.3	58.9
10	35	20.6	0.81	11	43	88	153	115	5.3	166	102	56	42	4.7	0.54	12.7	49.3	21.8
11	35.3	19.4	0.85	8.2	40.8	92	107	84	5.3	169	89	72	42	4	0.79	12.2	67.2	19.5
12	31.4	20.3	0.86	11.8	42.2	85	150	85	5.5	170	93	56	104	4	0.84	11.6	232.8	141.1
13	28.7	23.5	0.84	23.4	48.6	90	132	120	5.2	166	83	70	63	3.9	0.7	7.8	92.4	36.2
14	45.3	24.3	0.93	21	40.4	86	188	94	5.8	236	89	135	61	4.5	0.47	9.7	128.9	10.5
15	32.9	19.8	0.78	14.8	42.4	95	87	71	4.9	240	92	133	78	4.6	0.66	9.2	70.6	30.1
16	38.1	18.7	0.83	10.6	39.6	88	72	70	5.1	122	64	52	35	3	0.75	3.8	49.8	26.8
17	50.7	20.7	0.81	13.6	40.6	95	105	104	5.3	214	98	97	92	4.9	0.62	10.6	42.5	32.6
18	42	21.1	0.83	19	42	93	63	97	5.8	189	88	89	60	3.8	0.89	9.4	23.5	36.4
19	30.4	20.1	0.8	16.2	43.2	79	132	116	5.1	171	54	96	103	3.9	0.7	12.8	114.1	78.2
20	41.5	17.6	0.76	7.8	40	86	111	68	5.7	187	96	76	73	3.8	0.71	3.1	45.1	6.9
21	40.8	21.9	0.87	14.8	42	97	133	84	5.5	196	95	94	36	2.9	0.62	9.8	105.9	37.8
22	46.2	24.2	0.85	27.4	46	94	153	98	5.7	224	56	142	130	4.6	0.75	11.4	177.7	76.2
23	31	22	0.83	13.6	40.6	95	129	106	5.3	192	72	108	54	4.6	0.64	9.7	80.4	47.3
24	42.4	22.6	0.81	15	40.8	88	123	91	5.5	181	80	91	55	4.6	0.62	7.1	84.5	26.4
25	32.6	20.7	0.78	21.6	45.6	87	122	47	5.6	145	66	66	68	5.1	0.82	7.7	82.8	18.4
26	33.2	20.8	0.77	12.2	41.8	78	154	110	5.3	249	96	120	165	3.4	0.56	9.8	133.4	124.3
27	31	20.8	0.91	11.8	42.8	85	87	95	5.2	179	60	93	129	3.3	0.63	8.3	59.7	21.7
28	49.2	21.9	0.84	17	37.6	76	123	100	5.7	261	89	161	58	4.4	0.65	7.7	29.1	21.9
29	31.3	22.1	0.86	14.4	46.4	93	156	116	5.4	218	68	126	122	3.8	0.78	10.6	74.1	98.2
30	44.9	22	0.86	13.4	44.4	79	83	79	5.6	145	65	63	84	3.6	0.57	6	55.2	15.4
31	37.8	22.7	0.82	15.6	44.8	83	105	86	5.5	174	93	73	42	3.7	0.66	9.8	55	21.9
32	33.9	23	0.79	15.6	41.8	89	131	72	5.7	146	74	60	61	4.9	0.59	6.9	49.2	10.5
33	48.3	19.5	0.81	9.2	43.2	90	80	86	6	219	91	112	80	3.8	0.67	8	20.3	36
34	49.4	21	0.86	13.8	40.6	88	125	114	5.6	211	55	136	96	4.5	0.61	5.9	48.1	27.1
35	39.9	21	0.85	13.2	44.8	91	122	90	6.9	184	43	116	124	2.1	0.53	12.5	122.3	87.7
36	53.7	21.1	0.86	14.4	38.2	95	172	94	6.3	179	88	81	52	4	0.67	12.1	78.8	28.7
37	37.2	21.6	0.87	12.8	41	98	115	110	5.6	192	86	96	50		0.49	6.4	58.9	55
38	37.5	23.5	0.86	16.8	40.4	76	135	74	5.3	159	66	82	58	5.5	0.54	8.4	78.2	14.5
39	43.5	23.3	0.81	24	48.2	99	129	82	5.5	153	65	73	81	2.8	0.78	9.5	129.7	44.7
40	34.7	19.9	0.8	11.4	42.8	91	123	105	5.7	210	68	130	64	3.4	0.67	11.7	136.7	86.6
41	36.5	18.6	0.84	8.2	36.6	87	135	115	6.3	223	72	128	114	4.7	0.54	68.8	426.3	408.7
42	36.1	23.7	0.85	17.6	40	91	125	116	6.6	174	57	105	59	3	0.63	14.6	202.8	85
43	40.9	23.7	0.88	19.6	40.4	86	131	84	6	213	38	141	170	5.8	0.52	10.2	131.2	69.1
44	41.8	24.5	0.83	18.4	42.8	94	129	124	5.8	257	70	171	79	4.8	0.73	13.5	112.3	140
45	32.7	23.2	0.8	16.6	42.8	94	135	114	6	153	75	65	63		0.54	10.6	202.6	106.9
46	33	20.2	0.81	17.2	45.4	95	160	86	5.7	199	83	85	153	3.3	0.7	6.7	89.1	44.9
47	26.8	22	0.81	16.8	42.4	78	119	86	5.5	151	71	67	60	3.6	0.6	9.9	108.5	80.9
48	39	19.7	0.77	12.4	43.2	89	116	86	5.4	151	77	61	66	4.8	0.75	11.1	113	84.5
49	32	21.2	0.76	14.2	45.6	97	138	103	5.7	199	83	85	153	4.6	0.53	12.9	82.1	47.4
50	48.6	24.1	0.86	26.8	43.6	97	135	119	6	314	91	201	111	3.6	0.75	13.6	171.9	112.9
51	30.2	21.8	0.84	15.8	44.4	94	125	97	5.4	133	52	69	61	2.8	0.49	4.6	54.3	43.5
52	29.9	20.4	0.82	11.2	41	86	94	91	5	155.4	86.8	45.9	113.7	3.2	0.76	16.2	95.5	90.1
53	39.7	23.5	0.77	22.2	45.6	95	121	110	5.4	188.8	88.3	71.5	144.8	4	0.93	33.3	193.6	119.9
54	34.9	24.4	0.79	18.2	42.8	95	130	113	5	142.3	78.5	56.2	37.8	3.1	0.61	11.5	104.8	74
55	45.7	19.1	0.83	9.6	40.6	82	123	85	5.7	198.9	68.7	118.3	49.5		0.59	9.8	90.2	12.6
56	31.9	24	0.88	19.4	42	81	109	79	5.5	362	83	269	51	4.6	0.46	12.6	123.5	29.6
57	35.3	22.7	0.79	17.6	42	83	66	91	5.2	186	94	79	63	4.5	0.47	17.3	112.3	85.2
58	40.6	19.6	0.79	11.2	41.4	79	148	96	5.8	344	77	246	106	4.8	0.72	10.7	99.2	94.7
59	34.6	19.6	0.74	11.4	41.2	79	88	76	5.1	175	98	91	40	3	0.51	6	104.1	42.9
60	39.7	23.4	0.78	16	39.4	97	103	87	5.5	155	101	44	51	4	0.72	18.6	28	50
61	40	19.5	0.85	12.6	37.4	75	70	65	5	217	97	108	62	2.8	0.65	10.6	185.4	92.6
62	37.3	22.4	0.88	21.2	43.6	79	107	69	5.4	205	89	106	46	3.8	0.44	8	77.5	27.6
63	39.9	22.7	0.82	18	47.6	77	72	87	5.3	211	88	110	63			11.9	28.5	79.7
64	25.9	19.2	0.82	15.4	45.4	86	83	96	5.2	148	63	72	64		0.62	16	84	91.2
65	36.3	22.2	0.77	12.2	39.6	77	61	80	4.9	175	78	88	48	4	0.7	10	73.1	63.8
66	32.6	22.4	0.78	16.8	43.4	88	130	43	5.9	177	70	77	148	4.6	0.63	10.2	286.7	22.6
67	29.2	20.4	0.74	16.8	45	86	118	90	5.9	165	43	107	75	4.1	0.57	7.3	94.1	72
68	34.7	21	0.77	12.2	42.8	81	120	87	5.5	177	73	89	78	3.3	0.56	11.5	94	39.5
69	33.8	22.1	0.8	15.6	42.4	78	124	106	5.3	239	116	106	82	4.1	0.61	7.5	144.4	149
70	33.5	22	0.73	15	40	84	87	79	5.6	205	85	111	46		0.52	10.9	101.1	62
71	30.7	19.1	0.86	9.2	42.8	83	85	85	5.6	183	94	82	35	4	0.64	6.4	106.8	42.2
72	37.7	21.9	0.81	17.2	42.4	91	144	101	5.2	192	92	92	42	3	0.55	7.6	103	104.8
73	41.3	22.7	0.96	16.6	38.6	85	134	117	5	165	49	83	164	3	0.42	19.4	120.7	113.2
74	37.5	20.4	0.86	15	41.2	90	163	119	5.2	215	81	121	65	4.6	0.64	9.9	51.7	38
75	35.5	17.1	0.75	9	39.6	95	169	91	5.3	208	70	129	44	3.7	0.73	11.3	104.7	49.5
76	35	18.9	0.79	17	42.8	98	83	84	5.4	139	50	74	76	3.1	0.71	12	96.6	66.2
77	30.6	24.5	0.845	21.6	45	83	136	94		204	63	129	60	4.2	0.54	14.7	15.8	70
78	36.2	23.4	0.82	20.2	43.6	64	118	93		216	64	134	91	3.4	0.63	8.5	116.5	74.6
79	40.6	23.9	0.85	20.2	44	85	104	60		232	51	154	131	4.2	0.74	12.1	162.4	82.4

## Sheet: C-NTG-NW
Lp.	Age	BMI	WHR	fat mass	thin mass	av. SRR	av. DRR	HR	GLUC 0	GLUC 60	GLUC 120	HbA1c	CHOL	HDL	LDL	TRG	UA	kreat-S	INS 0	INS 60	INS 120
1	31.6	23.1	0.84	16.2	46	121	89	80	85	78	58	5.8	194	99	87	43	4.2	0.75	10.1	66	10.2
2	36.7	22.5	0.8	18.8	44.8	117.5	81	80	94	93	81	5.3	182	67	103	63	2.7	0.56	11.1	45.8	15.2
3	32.8	21.3	0.75	17	43	123	73.5	72	86	151	100	5.4	216	72	122	111	4.7	0.57	10.2	110.3	64.3
4	33.4	23.6	0.89	17.8	43.4	122.5	80	94	85	101	91	5.7	197	74	108	79	3.3	0.57	13	79.2	41.8
5	33.4	19.4	0.77	8	42.8	115	70	92	85	86	69	5.5	181	85	87	49	3.7	0.67	7.1	45.4	45.2
6	35.3	18.6	0.79	9.4	39.4	105	75	94	86	121	115	5.9	178.3	70.7	97.9	49.2	4.1	0.68	7.1	76.9	78.9
7	32.5	19.9	0.79	12.2	41.4	115.5	70.1	96	80	63	89	6	178	64	103	60	3	0.59	12.8	88.4	76.4
8	34.8	21.5	0.81	15.8	52.4	106.5	76.5	72	82	97	76	5.5	200	80	106	72	4.3	0.68	10.9	105.5	37.6
9	31.7	24.8	0.9	19	42.8	124	79	66	80	94	74		210	64	127	96	3.9	0.8
10	32.8	19.4	0.79	7.4	42.8	105	79	92	81	100	93	4.9	182	142	60	40	3.5	0.59	8.3	72	52
11	37.8	21.4	0.8	12.2	39.8	121	80	80	70	63	54	5.3	162	59	93	45	2	0.63	7.5	87.8	33.7
12	30.3	21.8	0.69	16.4	46.6	115	75	80	85	107	79	5.9	166	68	77	105	4.3	0.52	12	13.3	69.1
13	32.5	20.2	0.79	16.6	44.6	120	75	76	94	90	93	5.5	181	74	90	87	3.6	0.76	9.7	46.5	37.9
14	33.8	21.9	0.81	18	49	105	75	76	82	77	72	4.8	179	56	107	82	2.5	0.56	14.9	55.1	25.5
15	34.9	22.1	0.89	12.2	40.2	124	78	92	87	110	130	5.2	204	68	125	58	4.2	0.45	17	84.6	102.7
16	36.7	24.5	0.93	24.8	44.4	123	81	100	94	115	125	5.7	179	52	92	176		0.63	14.7	68.8	66
17	53.6	23.9	0.82	16.8	49	116	86.5	76	94	122	70	6.1	214	87	103	120	3.4	0.62	10.2	150	15.5
18	33.8	19.7	0.74	14.6	43.8	130	85	72	83	97	78	5.4	145	55	73	87	4.5	0.62	10.6	40.1	18.4
19	42.1	21.6	0.83	15	43.2	115	62.5	65	86	60	87	4.8	217	67	141	40	3.2	0.54	7.9	20.1	29
20	32.5	20.2	0.77	12.2	42.2	122.5	77.5	68	93	92	89	4.9	152	91	56	31	3.4	0.53	11.7	59.1	36.4
21	41.3	23.1	0.83	13.4	40	94	62	80	77	120	70	4.9	149	61	80	41	4.3	0.76	10.3	88.9	28.7
22	40.4	19.5	0.76	6	39	89	53	88	91	167	120	5	184	70	101	65	2.6	0.62	9.7	151.9	105.9
23	32.8	20.9	0.9	12.4	42.4	92	66	64	89	84	86	5.2	124	49	70	27	2.6	0.49	10.8	64.5	44.5
24	31.4	24.1	0.9	17.2	46	129.5	82.5	70	88	80	68	5.6	162	64	88	53	2.5	0.57	13.8	86.9	51
